# Supplementary material for: Triterpene Derivatives from Garcinia oligantha and Their Anti-Cancer Activity
Source: Plants (Basel). 2023 Jan 3;12(1):192. doi: 10.3390/plants12010192 (PMC9824146; doi:10.3390/plants12010192)
Supplement: Supplementary file 1 [file plants-12-00192-s001.zip]

Archive with 1 entries (1 files):
- plants-2083759-supplementary.pdf
